# Supplementary material for: Use of Artificial Intelligence Methods for Predicting the Strength of Recycled Aggregate Concrete and the Influence of Raw Ingredients
Source: Materials (Basel). 2022 Jun 13;15(12):4194. doi: 10.3390/ma15124194 (PMC9229192; doi:10.3390/ma15124194)
Supplement: Supplementary file 1 [file materials-15-04194-s001.zip]

Archive with 1 entries (1 files):
- materials-1716357-supplementary.pdf
